# Supplementary material for: UFO: A tool for unifying biomedical ontology-based semantic similarity calculation, enrichment analysis and visualization
Source: PLoS One. 2020 Jul 9;15(7):e0235670. doi: 10.1371/journal.pone.0235670 (PMC7347127; doi:10.1371/journal.pone.0235670)
Supplement: S1 Table — (XLSX) [file pone.0235670.s001.xlsx]

## Sheet: S1_Table
	S1 Table: Comparison of ontology tools
Tool		Platform	Between-Term Similarity (Semantic Similarity)											Between-Entity Similarity (Functional Similarity)											Visualization			Enrichment Analysis	Reference
			Node-based								Edge-based		Hybrid	Pairwise				Groupwise							Term-Term	Entity-Term	Entity-Entity
			MICA (Most Informative Common Ancestors)				CDA (Common Disjunctive Ancestors)											Vector-based		Graph-based					DAG (Directed Acyclic Graph)	Annotation	Functional Similarity Network
			Resnik	Lin	JC (Jiang-Conrath)	Rel	Resnik	Lin	JC	Rel	Yu2005	Wu2005	Wang	Max	Avg	BMA	rcMax	Cosine	Kappa	TO	NTO	UI	GIC	LP
No.	ALL BIOMEDICAL ONTOLOGIES
1	UFO	Cytoscape	v	v	v	v	v	v	v	v	v	v	v	v	v	v	v	v	v	v	v	v	v	v	v	v	v	v
2	SML-Toolkit	Java Package	v	v	v	v	v	v	v	v		v		v	v	v	v			v	v	v	v	v					https://www.ncbi.nlm.nih.gov/pubmed/24108186
No.	GENE ONTOLOGY
1	GOSim	R	v	v	v	v	v	v	v	v				v	v	v	v	v							v			v	https://www.ncbi.nlm.nih.gov/pubmed/17519018
2	GOSemSim	R	v	v	v	v							v																https://www.ncbi.nlm.nih.gov/pubmed/20179076
3	SemSim	R	v	v	v	v							v	v	v		v												http://www.bioconductor.org/packages/2.2/bioc/html/SemSim.html
4	GOvis/GOstats	R																				v		v	v			v	http://bioconductor.org/packages/2.3/bioc/html/GOstats.html
5	csbl.go	R	v	v	v	v	v	v	v	v								v	v				v					v	https://www.ncbi.nlm.nih.gov/pubmed/19025591
6	Golorize	Cytoscape																								v		v	https://www.ncbi.nlm.nih.gov/pubmed/17127678
7	ClueGO	Cytoscape																	v									v	https://www.ncbi.nlm.nih.gov/pubmed/19237447
8	BiNGO	Cytoscape																							v			v	https://www.ncbi.nlm.nih.gov/pubmed/15972284
9	SimTrek	Cytoscape	v	v	v									v	v														https://www.ncbi.nlm.nih.gov/pubmed/20801912
10	DaGO-Fun	Web	v	v		v	v	v					v	v	v	v						v	v						https://www.ncbi.nlm.nih.gov/pubmed/24067102
11	FuSSiMeG	Web	v	v	v		v	v	v					v														v	http://xldb.fc.ul.pt/tools/rebil/ssm/
12	GOToolBox	Web																							v			v	https://www.ncbi.nlm.nih.gov/pubmed/15575967
13	ProteInOn	Web	v	v	v		v	v	v							v						v	v					v	http://repositorio.ul.pt/bitstream/10451/14140/1/07-6.pdf
14	G-SESAME	Web	v	v	v								v												v				https://www.ncbi.nlm.nih.gov/pubmed/19491312
15	FunSimMat	Web	v	v	v	v								v	v		v			v	v	v	v						https://www.ncbi.nlm.nih.gov/pubmed/17932054
16	GOssTo	Web	v	v	v	v	v	v	v	v				v								v	v						https://www.ncbi.nlm.nih.gov/pubmed/24659104
17	KU-GOAL	Web	v	v	v	v														v	v								https://www.ncbi.nlm.nih.gov/pubmed/26357220
18	AmiGO	Web																							v	v		v	https://www.ncbi.nlm.nih.gov/pubmed/19033274
19	Gorilla	Web																							v			v	https://www.ncbi.nlm.nih.gov/pubmed/19192299
20	g:Profiler	Web																								v		v	https://www.ncbi.nlm.nih.gov/pubmed/27098042
21	DynGO	Standalone													v										v	v			https://www.ncbi.nlm.nih.gov/pubmed/16091147
22	FastSemSim	Python Package	v	v	v	v							v	v	v	v		v		v	v	v	v						https://sites.google.com/site/fastsemsim/documentation/semantic-similarity-measures https://sites.google.com/site/fastsemsim/ https://sourceforge.net/p/fastsemsim/home/
23	A-DaGO-Fun	Python Package	v	v	v	v							v	v	v	v	v	v		v	v	v	v						https://www.ncbi.nlm.nih.gov/pubmed/26476781
No.	DISEASE ONTOLOGY
1	DOSim	R	v	v	v	v	v	v	v				v	v	v	v							v		v			v	https://www.ncbi.nlm.nih.gov/pubmed/21714896
2	DOSE	R	v	v	v	v							v															v	https://www.ncbi.nlm.nih.gov/pubmed/25677125
3	FunDO	Web	v		v							v	v															v	https://www.ncbi.nlm.nih.gov/pubmed/19478018
No.	PHENOTYPE ONTOLOGY
1	HPOSim	R	v	v	v	v							v	v	v	v												v	https://www.ncbi.nlm.nih.gov/pubmed/25664462
2	OWLSim	Standalone	v											v	v	v							v						http://www.ncbi.nlm.nih.gov/pmc/articles/PMC2774506/
3	Phenomizer	Web	v																										https://www.ncbi.nlm.nih.gov/pubmed/19800049
4	PhenoDigm	Web	v											v	v														https://www.ncbi.nlm.nih.gov/pubmed/23660285
5	PhenomeNET/PhenomeBrowser	Web																					v						https://www.ncbi.nlm.nih.gov/pubmed/21737429
6	OntoSIML	Web	v																				v						http://phenomebrowser.net/ontosim/
